# Supplementary material for: First record of the littoral family Isotogastruridae (Collembola) in Asia
Source: Zookeys. 2011 Oct 13;(136):23–9. doi: 10.3897/zookeys.136.1666 (PMC3229286; doi:10.3897/zookeys.136.1666)
Supplement: XML Treatment for Isotogastrura trichaetosa [file zookeys.136.1666-treatment1.xml]

<!DOCTYPE tp:taxon-treatment
  PUBLIC "-//TaxonX//DTD Taxonomic Treatment Publishing DTD v0 20100105//EN" "tax-treatment-NSO.dtd">
<tp:taxon-treatment xmlns:tp="http://www.plazi.org/taxpub"><tp:treatment-meta><mixed-citation publication-type="journal"><person-group><name><surname>Potapov</surname><given-names>Mikhail B.</given-names></name><name><surname>Bu</surname><given-names>Yun</given-names></name><name><surname>Gao</surname><given-names>Yan</given-names></name></person-group><article-title>First record of the littoral family Isotogastruridae (Collembola) in Asia</article-title><source>Zookeys</source><day>13</day><month>10</month><year>2011</year><volume>2011</volume><issue>136</issue><fpage>23</fpage><lpage>29</lpage><pub-id pub-id-type="doi">10.3897/zookeys.136.1666</pub-id></mixed-citation></tp:treatment-meta><tp:nomenclature><tp:taxon-name>
                        <tp:taxon-name-part taxon-name-part-type="genus">Isotogastrura</tp:taxon-name-part>
                        <tp:taxon-name-part taxon-name-part-type="species">trichaetosa</tp:taxon-name-part>
                    <object-id xmlns:xlink="http://www.w3.org/1999/xlink" xlink:type="simple">urn:lsid:zoobank.org:act:A1E1B55F-FA71-4E44-8333-8B94C638A617</object-id>
                    <object-id xmlns:xlink="http://www.w3.org/1999/xlink" xlink:type="simple">http://species-id.net/wiki/Isotogastrura_trichaetosa</object-id>
                    </tp:taxon-name><tp:taxon-status xmlns:xlink="http://www.w3.org/1999/xlink" xlink:type="simple">sp. n.</tp:taxon-status></tp:nomenclature><tp:treatment-sec sec-type="Material"><title>Material.</title><p>Holotype: Female, South China, Hainan Province (western coast), Changjiang County, vicinity of Changhua town, Qizi Bay, <named-content xmlns:xlink="http://www.w3.org/1999/xlink" content-type="dwc:verbatimCoordinates" xlink:type="simple">19°21'12"N, 108°40'25"E</named-content>, beach, flotation of sand samples (No. 34, 35 and 38). 7. IV. 2011, Y. Bu, C.W. Huang, M.B. Potapov and N. A. Kuznetsova leg. Paratype: Three females, same as holotype. Holotype and two paratypes are deposited in Shanghai Institute of Plant Physiology and Ecology, Shanghai Institutes for Biological Sciences, CAS (China); one paratype is deposited at Moscow State Pedagogical University (Russia).</p></tp:treatment-sec><tp:treatment-sec sec-type="Description"><title>Description.</title><p>Body length under slide (n=4): 0.42 mm (range 0.4-0.5 mm), holotype length 0.4 mm. Pale in alcohol, with grey pigmentation uniformly distributed over dorsal areas except for the darker eye patches. Body shape typical of genus, not slender (<xref ref-type="fig" rid="F1">Fig. 1</xref>), without secondary granulation, primary granulation well visible. Head large, with exserted mouth parts as common for the genus (<xref ref-type="fig" rid="F1">Fig. 2</xref>). Ventral side of abdomen wrinkled, especially on manubrium (<xref ref-type="fig" rid="F2">Fig. 8</xref>), which may less visible if the animals are more swollen. Th. I with four dorsal tubercles (<xref ref-type="fig" rid="F1">Fig. 2</xref>). Anterior edge of Abd. V with dorsal glandular opening partly covered by cuticular fold (<xref ref-type="fig" rid="F2">Fig. 7</xref>). One pair of tubercles present at posterior edge of Abd. VI (<xref ref-type="fig" rid="F2">Fig. 7</xref>).<!--PageBreak--></p><fig id="F1" position="float" orientation="portrait"><label>Figures 1–6.</label><caption><p> <italic><tp:taxon-name>Isotogastrura trichaetosa</tp:taxon-name></italic> sp. n. <bold>1</bold> habitus, <bold>2</bold> head and thorax, <bold>3</bold> antenna (with antennal organ marked), <bold>4</bold> apical part of Leg 2, <bold>5</bold> maxillary outer lobe (apical palp, sublobal hairs and basal seta shown), <bold>6</bold> labial palp. s - sensillum, or - organite, sm - subapical microsensillum.</p></caption><graphic xmlns:xlink="http://www.w3.org/1999/xlink" xlink:href="ZooKeys-136-023-g001.jpg" position="float" orientation="portrait" xlink:type="simple"/></fig><fig id="F2" position="float" orientation="portrait"><label>Figures 7–8.</label><caption><p> <italic><tp:taxon-name>Isotogastrura trichaetosa</tp:taxon-name></italic> sp. n. <bold>8</bold> dorsal chaetotaxy of abdomen, <bold>9</bold> ventral tube and furcal area (retinaculum not shown).</p></caption><graphic xmlns:xlink="http://www.w3.org/1999/xlink" xlink:href="ZooKeys-136-023-g002.jpg" position="float" orientation="portrait" xlink:type="simple"/></fig><p>Ant. I and II with 7 (rarely 6) and 11 (rarely 12) setae, respectively. Antennal organ of Ant. III with two granulated cuticular papillae, two blade-like inner sensilla, and two outer tubular simple sensilla, one of which is grouped together with inner ones, the other one positioned more proximally and associated with lateral sensillum, which is small and pointed (<xref ref-type="fig" rid="F2">Fig. 3</xref>). Ant. IV with several thin sensilla, two of which are longer. Subapical organite small and strongly depressed. Subapical microsensillum absent or, less probably, shaped as other setae of the segment (<xref ref-type="fig" rid="F2">Fig. 3</xref>). Labrum with 10 setae grouped together at distal edge as in other species of the genus. Two prelabral minute setae (<xref ref-type="fig" rid="F1">Fig. 2</xref>). Maxillary outer lobe with bifurcate (simple in one individual) apical palp and two sublobal hairs. Branch of apical palp well detached from the main part (<xref ref-type="fig" rid="F1">Fig. 5</xref>). Labium with 5 basolateral and 4 basomedian setae. 3(2)+3(2) postlabial setae, posterior pair of setae absent or positioned more laterally. Hypostomal lobe of labial palp well developed, with strong and thick seta H (<xref ref-type="fig" rid="F1">Fig. 6</xref>). Some elements of labial palp difficult to interpret: apical palps of all papillae (A, B, C, D, E) present but reduced and never beyond (normally shorter) associated guards, papilla E smallest. At <!--PageBreak-->least 4 proximal setae and 13 guards (possible variation was not studied because limited number of specimens) (<xref ref-type="fig" rid="F1">Fig. 6</xref>). Mandibles slender as typical for the genus. Maxillary head with most lamellae strong and serrated. Head with 4+4 ocelli, two inner smaller. Postantennal organ absent.</p><p>Dorsal chaetotaxy shown is in <xref ref-type="fig" rid="F1">Figs 2</xref>, <xref ref-type="fig" rid="F2">7, 8</xref>. Th. II-Abd. IV with 3+3 axial setae each. Number of sensilla 2, 2/1,1,1,1,1, microsensilla absent. Sensilla long, with blunt tips, which distinguished from macrosetae. The leg chaetotaxy of subcoxa 1, subcoxa 2, coxa, trochanter, femur, and tibiotarsus is 1,1,4, 6,11,12; 1,3,7, 6,11,12 and 2,3,8-9, 5,10,11 from I to III. Claw and empodium as in <xref ref-type="fig" rid="F1">Fig. 4</xref>, empodium filiform, longer than claw. Thorax without ventral setae. Ventral tube with 6+6 lateral paired setae (4+4 in distal and 2+2 in basal position) and one unpaired posterior seta (<xref ref-type="fig" rid="F2">Fig. 8</xref>). Retinaculum with 3+3 teeth, seta absent. Dens with 1 anterio-median and 3 posterior setae. Manubrium without anterior setae. Posterior side of manubrium with 8+8 setae; subcoxae furcalis with 5+5 setae, (Anterior furcal subcoxa with 5(6), posterior one with 2(1) setae) (<xref ref-type="fig" rid="F2">Fig. 8</xref>). Only females known from the material studied.<!--PageBreak--></p></tp:treatment-sec><tp:treatment-sec sec-type="Remarks"><title>Remarks.</title><p>The new species differs from all congeners by 3+3 axial setae on Abd. IV (vs. 2+2) and by presence of a pair of tubercles on Abd.VI (absent in other species.). <italic><tp:taxon-name>Isotogastrura trichaetosa</tp:taxon-name></italic> sp.n. is the most primitive species of the genus which having more homonomic axial chaetotaxy of abdomen (3,3,3,3) than as common in the genus (3,3,3,2), normal shape of body, and thin sensilla on Ant. IV. Other primitive character, simple (vs. bifurcate) tubular outer sensilla of antennal organ, is shared with <italic><tp:taxon-name>Isotogastrura coronata</tp:taxon-name></italic> Fjellberg, 1995 (Canary Islands) and <italic><tp:taxon-name>Isotogastrura madagascariensis</tp:taxon-name></italic> Thibaud, 2008 (Madagascar).</p></tp:treatment-sec><tp:treatment-sec sec-type="Name derivation"><title>Name derivation.</title><p>The new species has 3+3 axial setae on Abd. IV (three setae/chaetae).</p></tp:treatment-sec><tp:treatment-sec sec-type="Distribution and ecology"><title>Distribution and ecology.</title><p> The species is known only from the type locality. Small body size of <italic><tp:taxon-name>Isotogastrura trichaetosa</tp:taxon-name></italic> indicates inhabiting narrow passages among the grains of sand. The habitat of other congeners is a fine sand of the upper-littoral zone and thus the genus is ecologically psammobiotic (<xref ref-type="bibr" rid="B6">Thibaud 2007</xref>). After the literature data, only <italic><tp:taxon-name>Isotogastrura coronata</tp:taxon-name></italic> penetrates to higher area of littoral, in coastal sand of dunes with roots of halophytes. The type locality of <italic><tp:taxon-name>Isotogastrura trichaetosa</tp:taxon-name></italic> sp. n. is an open coastal beach with very fine sand and some small pebbles (the species was only found in pure sand) and was not recorded by us in the zone of halophytes. Sampling site is shown in <xref ref-type="fig" rid="F3">Fig. 9</xref>.</p><fig id="F3" position="float" orientation="portrait"><label>Figure 9.</label><caption><p>Type locality in Qizi Bay (Southeast China), ★ indicates the sample site.</p></caption><graphic xmlns:xlink="http://www.w3.org/1999/xlink" xlink:href="ZooKeys-136-023-g003.jpg" position="float" orientation="portrait" xlink:type="simple"/></fig></tp:treatment-sec><tp:treatment-sec sec-type="The geography of the genus"><title>The geography of the genus.</title><p> The most species of the genus occur between the Tropic of Capricorn and the Tropic of Cancer, except <italic><tp:taxon-name>Isotogastrura coronata</tp:taxon-name></italic> penetrating to Mediterranean (<xref ref-type="fig" rid="F4">Fig. 10</xref>). Our record indicates that <italic><tp:taxon-name>Isotogastrura</tp:taxon-name></italic> is also distributed in the tropical Asia and thus make the genus completely pantropical. Usually, littoral species are distributed widely along the coasts due to transport possibilities by water and similar conditions of the habitat. In Collembola, <xref ref-type="bibr" rid="B6">Thibaud (2007)</xref> remarked many species from interstitial littoral sands having all a trans-oceanic distribution. High ability of water dispersal was not experimentally confirmed for these species but so was done by <xref ref-type="bibr" rid="B2">Coulson et al. (2002)</xref> in five species of Collembola distributed in Arctic. In other groups, littoral species distributed widely along the sea coast are also well known (<xref ref-type="bibr" rid="B1">Chernov 1997</xref>), for instance seaweed and beach flies <italic><tp:taxon-name>Coelopa frigida</tp:taxon-name></italic> (Fabricius, 1805) and <italic><tp:taxon-name>Fucellia maritima</tp:taxon-name></italic> (Haliday, 1838). Contrary to this trend the genus <italic><tp:taxon-name>Isotogastrura</tp:taxon-name></italic> so far shows the considerable geographical segregation of locally distributed species.</p><fig id="F4" position="float" orientation="portrait"><label>Figure 10.</label><caption><p>The records of the species of genus <italic><tp:taxon-name>Isotogastrura</tp:taxon-name></italic></p></caption><graphic xmlns:xlink="http://www.w3.org/1999/xlink" xlink:href="ZooKeys-136-023-g004.jpg" position="float" orientation="portrait" xlink:type="simple"/></fig></tp:treatment-sec><ref-list><ref id="B6"><mixed-citation xmlns:xlink="http://www.w3.org/1999/xlink" xlink:type="simple"><person-group><name name-style="western"><surname>Thibaud</surname><given-names>JM</given-names></name></person-group> (<year>2007</year>)<article-title> Recent advances and synthesis in biodiversity and biogeography of arenicolous Collembola. Annales de la Société Entomologique de France (n. s.</article-title><source>), </source><volume>43</volume>: <fpage>181</fpage>-<lpage>185</lpage>.</mixed-citation></ref><ref id="B2"><mixed-citation xmlns:xlink="http://www.w3.org/1999/xlink" xlink:type="simple"><person-group><name name-style="western"><surname>Coulson</surname><given-names>SJ</given-names></name><name name-style="western"><surname>Hodkinson</surname><given-names>ID</given-names></name><name name-style="western"><surname>Webb</surname><given-names>NR</given-names></name><name name-style="western"><surname>Harrison</surname><given-names>JA</given-names></name></person-group> (<year>2002</year>)<article-title> Survivalof terrestrial soil-dwelling arthropods on and in seawater: implications for trans-oceanic dispersal.</article-title><source>Functional Ecology </source><volume>16</volume>: <fpage>353</fpage>-<lpage>356</lpage>. <ext-link ext-link-type="uri" xlink:href="http://dx.doi.org/10.1046/j.1365-2435.2002.00636.x" xlink:type="simple">doi: 10.1046/j.1365-2435.2002.00636.x</ext-link><!--PageBreak--></mixed-citation></ref><ref id="B1"><mixed-citation xmlns:xlink="http://www.w3.org/1999/xlink" xlink:type="simple"><person-group><name name-style="western"><surname>Chernov</surname><given-names>YuI</given-names></name></person-group> (<year>1997</year>)<source> Nature zonality and terrestrial animals.</source><publisher-name>Moscow</publisher-name>, <publisher-loc>Mysl'</publisher-loc>, <lpage>222</lpage> pp.[in Russian]</mixed-citation></ref></ref-list></tp:taxon-treatment>
